# Supplementary material for: Glutathione Disulfide as a Reducing, Capping, and Mass-Separating Agent for the Synthesis and Enrichment of Gold Nanoclusters
Source: Nanomaterials (Basel). 2021 Aug 31;11(9):2258. doi: 10.3390/nano11092258 (PMC8472339; doi:10.3390/nano11092258)
Supplement: Supplementary file 1 [file nanomaterials-11-02258-s001.zip]

Archive with 1 entries (1 files):
- nanomaterials-1359619-supplementary.pdf
